# Supplementary material for: Chronic military stress and glandular epithelial tumor biology: an integrative neuroendocrine–inflammatory framework with insights from microgravity gene discovery
Source: Front Oncol. 2026 Jun 9;16:1817973. doi: 10.3389/fonc.2026.1817973 (PMC13288269; doi:10.3389/fonc.2026.1817973)
Supplement: Supplementary file 1 [file Table1.xlsx]

## Sheet: Hoja1
Supplementary Table 1: Systematic Review Matrix: Chronic Military Stress and Glandular Epithelial Tumor Biology
Macro Classification	Group	Reference	DOI/Link	Main Objective / Topic	Evidence or Relation to: Neuroendocrine Axis / Systemic Inflammation / Tumor Immunosuppression / Tumor Metabolic Reprogramming / Tumor Microenvironment (TME) Disruption	Key Comments
Stress Tumor Pathways	War Epigenetics	Amreen et al., 2026	10.1016/j.envpol.2025.127475	Thyroid cancer methylation linked to Agent Orange	Tumor epigenetics / Metabolic reprogramming	Direct military exposure–cancer link
Stress Tumor Pathways	PTSD Immunometabolism	Bersani et al., 2016	10.1016/j.bbi.2015.10.015	Arginine bioavailability in PTSD	Nitric oxide metabolism / Systemic inflammation	Key immunometabolic pathway
Stress Tumor Pathways	Neuroendocrine–Metabolic	Blessing et al., 2017	10.1016/j.psyneuen.2017.04.016	Insulin resistance in veterans	Tumor metabolic reprogramming	Stress-driven metabolic carcinogenesis
Stress Tumor Pathways	War Microbiome	Bose et al., 2020	10.3390/nu12092764	Gut microbiota in Gulf War illness	Chronic systemic inflammation	Persistent low-grade inflammation
Inflammation Oncogenesis	Trauma Cytokines	Gill et al., 2017	10.1016/j.bbi.2017.02.015	IL-6 and TNF after blast exposure	Systemic inflammation / TME disruption	Elevated protumor cytokines
Neuroendocrine–Genetic	FKBP5 HPA Axis	Bishop et al., 2018	10.3389/fpsyt.2018.00418	FKBP5 methylation	Glucocorticoid axis / Immunosuppression	Stress epigenetic regulator
Neuroendocrine–Genetic	FKBP5 and Cancer	Li et al., 2011	10.1038/sj.bjc.6606014	FKBP5 role in oncogenesis	Chemotherapy resistance pathways	Direct stress–cancer bridge
Neuroendocrine–Genetic	BDNF and Stress	Kaplan et al., 2010	10.1097/FBP.0b013e32833d8bc9	BDNF in TBI/PTSD	Neuroplasticity / Tumor microenvironment	TrkB oncogenic signaling
Neuroendocrine–Genetic	GR Signaling	Mueller et al., 2011	10.1002/hep.24509	Glucocorticoid receptor signaling in liver cancer	HPA axis oncogenesis	Hormone-driven carcinogenesis
Neuroendocrine–Genetic	TrkB Oncology	Croucher et al., 2015	10.1007/s00280-014-2627-1	TrkB inhibition in neuroblastoma	Tumor microenvironment disruption	Neurotrophic tumor signaling
Inflammation Oncogenesis	Pre-cancer Inflammation	Hillegass et al., 2010	10.1111/j.1749-6632.2010.05554.x	Inflammation preceding mesothelioma	Inflammation-driven carcinogenesis	Strong experimental evidence
Inflammation Oncogenesis	IL-6 EMT	Mitra et al., 2017	10.1002/hep.28951	IL-6 induces EMT	TME disruption	Epithelial–mesenchymal transition
Epidemiology in Veterans (Clinical Support)	Prostate Cancer Veterans	Green-Lott et al., 2025	10.1002/cncr.70007	Prostate cancer incidence	Population-level association	Large military cohort
Epidemiology in Veterans (Clinical Support)	Military Breast Cancer	Eaglehouse et al., 2025	10.1245/s10434-025-17449-9	Surgical outcomes in military women	Clinical epidemiology	Controlled cohort
Epidemiology in Veterans (Clinical Support)	Inflammation & Survival	Lin et al., 2026	10.1007/s10549-025-07837-w	Inflammation and breast cancer survival	Systemic inflammation / Prognosis	Clinical outcome relevance
