# Supplementary material for: Chronic military stress and glandular epithelial tumor biology: an integrative neuroendocrine–inflammatory framework with insights from microgravity gene discovery
Source: Front Oncol. 2026 Jun 9;16:1817973. doi: 10.3389/fonc.2026.1817973 (PMC13288269; doi:10.3389/fonc.2026.1817973)
Supplement: Supplementary file 2 [file Table2.xlsx]

## Sheet: Hoja1
Supplementary Table 2. Effects of microgravity on the expression of conserved human genes in Drosophila melanogaster pupae (Thesis D. Laván) and their relevance as diagnostic biomarkers in glandular epithelial cancer
Probe Set ID	Gene Symbol (D. melanogaster)	Signal log Ratio ISS	Signal log Ratio RPM	Human Gene	Main Biological Function	Affected Cellular Process	Reported Oncological Association	Relevance as Innovative Biomarker	Favorable Diagnostic Biomarker (Cancer Type)	Validation Link (Human Protein Atlas – Cancer)
143201_at	Impl3	-2.00147	-2.12364	LDHA	Pyruvate–lactate conversion; anaerobic glycolytic metabolism	Tumor energy metabolism and hypoxia adaptation	Overexpressed in glandular epithelial tumors; Warburg effect	High metabolic sensitivity; consistent with microgravity inhibition	Yes. Favorable for diagnosis in renal (KIRC), liver, gastric cancer	https://www.proteinatlas.org/ENSG00000134333-LDHA/cancer
143835_at	Dnaj-1	-1.98596	-2.439	DNAJB5	Molecular chaperone (Hsp40 family)	Cellular stress response and proteostasis	Differential expression in renal cancer, melanoma, and epithelial tumors	Functional indicator of tumor stress; complements metabolic markers	Yes. Favorable in renal cancer and melanoma	https://www.proteinatlas.org/ENSG00000137094-DNAJB5/cancer
145560_at	CG4726	-2.05288	-2.46383	SLC17A5	Lysosomal transporter (sialin)	Vesicular trafficking and lysosomal homeostasis	Expression alterations in glandular epithelial tumors	Functional biomarker of vesicular dysfunction	Yes. Favorable in renal and liver cancer	https://www.proteinatlas.org/ENSG00000119899-SLC17A5/cancer
150375_at	CG5326	-2.29667	-2.22532	ELOVL1	Very long-chain fatty acids (VLCFA) elongation	Lipid metabolism and membrane structure	Associated with proliferation in glandular epithelial tumors	Structural metabolic biomarker; highly sensitive to physical stimuli	Yes. Favorable in KIRC, prostate, and liver cancer	https://www.proteinatlas.org/ENSG00000066322-ELOVL1/cancer
147367_at	CG18431	-3.07417	-3.43572	CLEC4M	C-type lectin; molecular recognition	Cell–tumor microenvironment interaction	Differential expression in glandular epithelial tumors	Contextual biomarker of tumor microenvironment	Yes. Favorable as complementary in liver and renal cancer	https://www.proteinatlas.org/ENSG00000104938-CLEC4M/cancer
